# Supplementary material for: Predicting bioprocess targets of chemical compounds through integration of chemical-genetic and genetic interactions
Source: PLoS Comput Biol. 2018 Oct 30;14(10):e1006532. doi: 10.1371/journal.pcbi.1006532 (PMC6226211; doi:10.1371/journal.pcbi.1006532)
Supplement: S1 Table — Each row shows the top prediction for one of 35 well-characterized compounds, with predictions generated by either enrichment on the top 20 negative chemical-genetic interaction scores (“direct enrichment”) or using CG-TARGET. Gold-standard bioprocess annotations for the compounds, with literature support, were used to qualitatively determine if each compound’s top bioprocess prediction matched what was known about that compound. For direct enrichment, the association p-value was derived from the hypergeometric CDF and the Benjamini-Hochberg FDR was computed for each compound’s set of enrichments. All false discovery rates were generated by comparing the rate of resampled profile predictions to the rate of treatment profile predictions across the range of observed p-values. Driver genes are the members of a bioprocess that led to its prediction. (XLSX) [file pcbi.1006532.s005.xlsx]

## Sheet: Legend
Table S1. Comparison of CG-TARGET GO biological process mode-of-action predictions to direct GO enrichment on chemical-genetic interaction profiles. Each row shows the top prediction for one of 35 well-characterized compounds, with predictions generated by either enrichment on the top 20 negative chemical-genetic interaction scores (“direct enrichment”) or using CG-TARGET. Gold-standard bioproces…

## Sheet: Table_S1
					Direct enrichment, top 20								CG-TARGET
Compound	Gold standard GO	Gold standard GO name	Reference PMID		GO	GO name	Matches?	p-value	BH FDR	FDR	Driver genes		GO	GO name	Matches?	p-value	FDR	Driver genes
5-Fluorocytosine	GO:0032774	RNA biosynthetic process	6338821	https://www.ncbi.nlm.nih.gov/pubmed/6338821	GO:0034470	ncRNA processing	TRUE	0.00185224	0.554009	0.693982	LSM6|TAN1|RTF1|PIH1|ELP3	FALSE	GO:0006399	tRNA metabolic process	TRUE	0	0	URM1|LOS1|GCD14|ELP4|YHR020W|ARC1|KTI12|IKI3|CDC60|DEG1|FRS2|MSS1|TCD2|KTI11|RNA1|POP3|ELP3|KRS1|ELP2|CCA1|WRS1|GLN4|TCD1|LSM3	TRUE
Aclacinomycin A	GO:0071103	DNA conformation change	9377570	https://www.ncbi.nlm.nih.gov/pubmed/9377570	GO:0006401	RNA catabolic process	FALSE	4.7539e-05	0.0278103	0.295565	PAT1|RTT101|LSM1|CBC2|MMS1	FALSE	GO:0071103	DNA conformation change	TRUE	0	0	SLD3|TOP1|RRM3|SCC4|TOF2|SCC2|LRS4|BRN1|YCS4|CSM1|YCG1|SMC1|MCM7	TRUE
Acriflavine	GO:0006259	DNA metabolic process	5319708	https://www.ncbi.nlm.nih.gov/pubmed/5319708	GO:0051052	regulation of DNA metabolic process	TRUE	0.000173806	0.101677	0.36525	MMS4|MRC1|SUM1|RRM3|HST1|RFM1	FALSE	GO:0006284	base-excision repair	TRUE	0	0	RAD27|POL32|POL2|MRE11|XRS2|POL31|RAD50	TRUE
Benomyl	GO:0007017	microtubule-based process	15157098	https://www.ncbi.nlm.nih.gov/pubmed/15157098	GO:0007021	tubulin complex assembly	TRUE	1.72592e-05	0.0100966	0.192241	CIN4|GIM3|RBL2|CIN1	TRUE	GO:0007021	tubulin complex assembly	TRUE	0	0	GIM3|GIM4|YKE2|CIN1|PAC10|GIM5|CIN2	TRUE
Blasticidin S	GO:0006412	translation	23824292	https://www.ncbi.nlm.nih.gov/pubmed/23824292	GO:0032784	regulation of DNA-templated transcription, elongation	FALSE	0.0011056	0.161694	0.670789	DST1|RTF1|NAP1	FALSE	GO:0006360	transcription from RNA polymerase I promoter	FALSE	6e-05	0.0831371	RPB5|KIN28|RPB8|GTR1|RPC19|RPA190|RPA14	FALSE
Bortezomib	GO:0030163	protein catabolic process	17268529	https://www.ncbi.nlm.nih.gov/pubmed/17268529	GO:0000956	nuclear-transcribed mRNA catabolic process	FALSE	0.0011056	0.323389	0.670789	PAT1|LSM1|CBC2	FALSE	GO:0010498	proteasomal protein catabolic process	TRUE	0.0005	0.353632	SEM1|UBX4|RPT6|PRE7|PUP3|SCL1|RPN11|PRE2|PUP2|PRE4|CDC20|SEC61|RSP5|RPT4|PRE6	FALSE
Brefeldin A	GO:0006888	ER to Golgi vesicle-mediated transport	1740466	https://www.ncbi.nlm.nih.gov/pubmed/1740466	GO:0000956	nuclear-transcribed mRNA catabolic process	FALSE	0.0011056	0.323389	0.670789	PAT1|LSM1|CBC2	FALSE	GO:0050658	RNA transport	FALSE	0	0	THP2|SUB2|NUP60|SUS1|NUP84|TEF1|BUD13|NUP133|SAC3|MTR10|DBP5|RPS10B|SRM1|NUP188|NUP145|SGF73|SEM1|RNA1|IST3|NUP57|YRB1|NEW1|UTP8|NUP170|PSE1|ASM4|SEC13|TEF2|LOS1	FALSE
Caffeine	GO:0031929	TOR signaling cascade	16923813	https://www.ncbi.nlm.nih.gov/pubmed/16923813	GO:0000956	nuclear-transcribed mRNA catabolic process	FALSE	0.0011056	0.323389	0.670789	PAT1|LSM1|CBC2	FALSE	GO:0031929	TOR signaling cascade	TRUE	4e-05	0.0632909	TOR1|KOG1|LST8	TRUE
Calcofluor White	GO:0071554	cell wall organization or biogenesis	3897187	https://www.ncbi.nlm.nih.gov/pubmed/3897187	GO:0033036	macromolecule localization	FALSE	0.0141544	0.609573	0.92004	CSM1|ABP1|SSD1|RTS1	FALSE	GO:0031399	regulation of protein modification process	FALSE	0	0	SLN1|CDC73|MSG5|CDH1|CLN3|DBF4|RTF1|PSE1|BCY1|ELM1|NBP2|LEO1|CCL1|CKB2|SPL2|PTC1|SET1|CLG1	FALSE
Camptothecin	GO:0071103	DNA conformation change	11193884	https://www.ncbi.nlm.nih.gov/pubmed/11193884	GO:0033554	cellular response to stress	FALSE	2.46721e-05	0.0144332	0.217544	PMT1|RAD24|SAE2|MSB2|SDS3|RTT101|NUP133|NUP188|RAD17|RLM1|CTF4	FALSE	GO:0007064	mitotic sister chromatid cohesion	FALSE	0	0	POL2|DCC1|SMC1|KAR3|SMC3|MRC1|BIM1|CTF8|SCC4|IRR1|TOF1|CHL1|RAD61	FALSE
Cisplatin	GO:0006260	DNA replication	25058905	https://www.ncbi.nlm.nih.gov/pubmed/25058905	GO:0090150	establishment of protein localization to membrane	FALSE	0.0084338	0.639769	0.884192	ARL1|SGT2|ARL3	FALSE	GO:0016925	protein sumoylation	FALSE	0.00024	0.216756	WSS1|SLX5|SLX8	FALSE
Daunorubicin(Daunomycin)	GO:0006260	DNA replication	16159384	https://www.ncbi.nlm.nih.gov/pubmed/16159384	GO:0015980	energy derivation by oxidation of organic compounds	FALSE	0.0011056	0.347427	0.670789	BMH2|OAR1|CSF1	FALSE	GO:0042176	regulation of protein catabolic process	FALSE	0	0	RPT2|UBP6|RPN4|RPT1|RPN1|CDH1	FALSE
FK228	GO:0006325	chromatin organization	17979809	https://www.ncbi.nlm.nih.gov/pubmed/17979809	GO:0006888	ER to Golgi vesicle-mediated transport	FALSE	0.00264039	0.241232	0.693982	SWC5|SWR1|ARP6	FALSE	GO:0061186	negative regulation of chromatin silencing at silent mating-type cassette	TRUE	0	0	RPD3|SIN3|CTI6|SAP30|DEP1|SDS3|RXT2|PHO23	TRUE
Fluconazole	GO:0008202	steroid metabolic process	9880474	https://www.ncbi.nlm.nih.gov/pubmed/9880474	GO:0009894	regulation of catabolic process	FALSE	0.00052595	0.15384	0.524806	RPN4|GCS1|ROM2|GYP1	FALSE	GO:0007064	mitotic sister chromatid cohesion	FALSE	8e-05	0.0985385	SMC1|BIM1|PDS5|CTF8|CHL1|KAR3|CTF4|SMC3	FALSE
Furazolidone	GO:0006260	DNA replication	21195149	https://www.ncbi.nlm.nih.gov/pubmed/21195149	GO:0051716	cellular response to stimulus	FALSE	2.71151e-07	7.93117e-05	0.008418	RAD55|ESC2|POL32|RAD5|SGS1|RAD17|CTF4	FALSE	GO:0043137	DNA replication, removal of RNA primer	TRUE	0	0	RNH203|POL3|RNH202|POL32|RAD27|POL31	TRUE
Gramicidin S	GO:0071554	cell wall organization or biogenesis	66939	https://www.ncbi.nlm.nih.gov/pubmed/66939	GO:0006457	protein folding	FALSE	0.0184742	0.592107	0.943703	CNE1|GSF2|CIN4	FALSE	GO:0017004	cytochrome complex assembly	FALSE	0.02078	1	NA	FALSE
Griseofulvin	GO:0007017	microtubule-based process	29324869	https://www.ncbi.nlm.nih.gov/pubmed/29324869	GO:1901137	carbohydrate derivative biosynthetic process	FALSE	0.0524185	0.639669	0.996545	YUR1|HOC1|SUR1	FALSE	GO:0006665	sphingolipid metabolic process	FALSE	0.0151	1	YND1	FALSE
Haloperidol	GO:0008202	steroid metabolic process	8988026	https://www.ncbi.nlm.nih.gov/pubmed/8988026	GO:0032268	regulation of cellular protein metabolic process	FALSE	0.00813637	0.552528	0.867681	PAT1|RPN4|RTF1|SET2	FALSE	GO:0009088	threonine biosynthetic process	FALSE	0	0	HOM2|HOM3|THR4|HOM6	FALSE
Hedamycin	GO:0006281	DNA repair	9383425	https://www.ncbi.nlm.nih.gov/pubmed/9383425	GO:0006974	cellular response to DNA damage stimulus	TRUE	9.45268e-07	0.000552982	0.04209	MMS4|MUS81|RTF1|RTT101|POL32|RAD5|CSM3|SGS1|RAD17|CTF4	TRUE	GO:0006259	DNA metabolic process	TRUE	0	0	POL3|RNR4|TSA1|RAD27|RFA3|SLD3|POL12|POL32|XRS2|KRE29|RNH202|NSE1|MMS21|STN1|MCM7|RRM3|NSE4|RFC5|SPT15|POL2|RAD9|PRI2|ORC2|RAD55|LRS4|RNH203|HUR1|MMS4|RFC4|MRE11|MCM5|RFA2|PSF1|MRC1|SLD5|RAD50|NSE3|ORC3|CDC45|RAD57|DPB3|RAD5|POL31|DCC1|PDS1|ESC2|TOF1|POL1|CTF8|SLX8|SLX5|PDS5|SMC5|ORC6|DUN1|DNA2|PPH3|ESA1|CLB5|CSM1|SUB1|MMS22|MCM2|CDC6|SCC2|NUP60|CTF4|CTF18|RAD18|VMA1|NUP84|MUS81|CDC28|RAD51|TOF2|…	TRUE
Hydroxyurea	GO:0006260	DNA replication	1641648	https://www.ncbi.nlm.nih.gov/pubmed/1641648	GO:0006725	cellular aromatic compound metabolic process	FALSE	0.000147316	0.0287266	0.304467	PAT1|RPN4|RAD55|LSM6|TAN1|RTF1|RTT101|LSM1|RAD5|SGS1|NRM1|CSE2|ELP3|CBC2|CTF4	FALSE	GO:0071103	DNA conformation change	TRUE	0	0	TOP1|MMS4|MUS81|RRM3|LRS4|SLD3|TOF2|CSM1|SCC2|YCG1|SMC1|YCS4|SCC4|BRN1	TRUE
Itraconazole	GO:0008202	steroid metabolic process	9880474	https://www.ncbi.nlm.nih.gov/pubmed/9880474	GO:0006397	mRNA processing	FALSE	0.0547482	0.695776	0.996953	MUD1|PAN2|HUB1|URN1	FALSE	GO:0007103	spindle pole body duplication associated with nuclear envelope	FALSE	0.00778	1	NA	FALSE
Latrunculin B	GO:0007010	cytoskeleton organization	10854330	https://www.ncbi.nlm.nih.gov/pubmed/10854330	GO:0000226	microtubule cytoskeleton organization	TRUE	8.47949e-08	3.46118e-05	0.008418	NUM1|PAC11|DYN1|LDB18|JNM1|ASE1|SLK19	TRUE	GO:0006928	cellular component movement	TRUE	0	0	BIM1|CIN8|KIP3|MYO2|KAR3|NUM1|DYN3|CIK1|PAC1|PAC11|ACT1|DYN1|TUB3	TRUE
Micafungin	GO:0071554	cell wall organization or biogenesis	19724014	https://www.ncbi.nlm.nih.gov/pubmed/19724014	GO:0005976	polysaccharide metabolic process	TRUE	0.00504472	0.660839	0.822071	SKT5|CHS7|HOC1	FALSE	GO:0032271	regulation of protein polymerization	FALSE	0	0	PFY1|ARC18|BNI1|ARC15|ARC35|BIM1|CAP1|ARP2|CAP2|ARP3	FALSE
Mitomycin	GO:0006260	DNA replication	2131038	https://www.ncbi.nlm.nih.gov/pubmed/2131038	GO:0006302	double-strand break repair	TRUE	0.000195339	0.100086	0.374515	POL32|RAD5|SGS1|RAD17|CTF4	FALSE	GO:0045005	maintenance of fidelity involved in DNA-dependent DNA replication	TRUE	0.00012	0.134886	DUN1|POL3|MRC1|TOF1|POL2	TRUE
MMS	GO:0006281	DNA repair	16009812	https://www.ncbi.nlm.nih.gov/pubmed/16009812	GO:0006974	cellular response to DNA damage stimulus	TRUE	9.65147e-11	5.64611e-08	0	MMS4|RAD55|ESC2|MUS81|RAD24|SAE2|RTF1|RTT101|POL32|RAD5|SGS1|CTF4|MMS1	TRUE	GO:0006259	DNA metabolic process	TRUE	0	0	TSA1|RRM3|RNR4|RNH203|MMS4|RAD27|KRE29|NSE1|SMC5|POL2|POL3|RNH202|POL32|NUP60|MMS21|PRI2|RFC4|SLX1|SLX8|SLX5|NSE3|CDC7|POL12|DOA1|RFA2|RFA3|LRS4|WSS1|SLD3|MRC1|PDS1|NSE4|DPB3|PDS5|NUP84|ORC2|POL31|MUS81|TOF1|SOH1|POL1|HCS1|RFC5|CSM1|NSE5|SEN1|TOP1|TOF2|RAD9|ESC2|SCC4|PPH3|NUP145|PSF1|MCM7|XRS2|POB3|CTF8|NUP133|EAF7|ESA1|LGE1|DBF4|DCC1|RAD50|MRE11|MCM5|SET1|SUB2|RPT4|SWD3|CLB5|CDC45|DNA2|ORC6|SCC2…	TRUE
Mycophenolic acid	GO:0006259	DNA metabolic process	9308561	https://www.ncbi.nlm.nih.gov/pubmed/9308561	GO:0070727	cellular macromolecule localization	FALSE	0.000109002	0.0508383	0.356251	CSM1|TRS85|SAC3|NUP133|GSF2|VPS21	FALSE	GO:0006259	DNA metabolic process	TRUE	0	0	RAD55|RAD57|RNR4|RAD50|RAD51|DUN1|STN1|RAD9|SWC4|IXR1|RFC5|ESA1|LGE1|SLD3|NSE5|RAD5|NSE3|KRE29|TOF1|RFC4|XRS2|ORC2|MRE11|NSE4|ESC2|MMS4|MMS22|POL1|RFA3|LRS4|POL3|SRC1|SPT15|MMS21|BRE1|DPB3|MUS81|MCM5|SLD5|RNH203|PRI2|RAD27|THP2|MRC1|BDF1|POL12|MCM2|POL2|ORC3|BRN1|SEN1|MCK1|CTF4|DOA1|CLB5|CDC45|YCS4|MCM4|CSM1|SSL1|HIM1|NSE1|ORC6|NUP84|SET1|SUB2|MCM7|RAD6|NUP60|PPH3|EAF5|RPT4|TOP1|RFA2|EAF7|RAD18|P…	TRUE
Nigericin	GO:0048193	Golgi vesicle transport	26504892	https://www.ncbi.nlm.nih.gov/pubmed/26504892	GO:0016197	endosomal transport	TRUE	0.000102215	0.0508383	0.351511	PEP8|VPS35|VPS38|YPT7|VPS21	FALSE	GO:0034502	protein localization to chromosome	FALSE	0.00042	0.31576	CSM1|LRS4|SCC2|BUB1|GLC7	FALSE
Nocodazole	GO:0007017	microtubule-based process	9495017	https://www.ncbi.nlm.nih.gov/pubmed/9495017	GO:0007021	tubulin complex assembly	TRUE	1.72592e-05	0.00721658	0.192241	CIN4|GIM3|RBL2|CIN1	TRUE	GO:0007021	tubulin complex assembly	TRUE	0	0	GIM3|YKE2|GIM4|CIN1|GIM5|PAC10|CIN2	TRUE
Oligomycin A	GO:0009268	response to pH	9210424	https://www.ncbi.nlm.nih.gov/pubmed/9210424	GO:0006625	protein targeting to peroxisome	FALSE	0.00504472	0.578839	0.822071	PEX14|PEX8|PEX1	FALSE	GO:0005996	monosaccharide metabolic process	FALSE	0.0005	0.353632	PDB1|ENO2	FALSE
Podophyllotoxin	GO:0007017	microtubule-based process	11102564	https://www.ncbi.nlm.nih.gov/pubmed/11102564	GO:0016568	chromatin organization	FALSE	0.00393079	0.560015	0.779214	SWR1|HOS2|RTF1|HOS4|ARP6|HIR2	FALSE	GO:0008380	RNA splicing	FALSE	0.00024	0.216756	SLU7|YHC1|RSE1|PRP46|IST3|BUD13|SNT309|PRP18|PRP2|PRP11|CWC22|MSL5|PRP39|PRP28|CEF1	FALSE
Polyoxin D	GO:0071554	cell wall organization or biogenesis	5473886	https://www.ncbi.nlm.nih.gov/pubmed/5473886	GO:0071824	protein-DNA complex subunit organization	FALSE	0.00086999	0.333851	0.590616	SWC5|BMH2|SWR1|ARP6|CAC2	FALSE	GO:0007020	microtubule nucleation	FALSE	0.00304	0.99592	BIM1|SPC25|STU2	FALSE
Rapamycin	GO:0031929	TOR signaling cascade	24508508	https://www.ncbi.nlm.nih.gov/pubmed/24508508	GO:0065007	biological regulation	FALSE	0.00189952	0.52422	0.697142	ARL1|NBP2|SSD1|BST1|DST1|SMI1|NEM1|MEH1|IRS4|NUP133|ROM2|GAS1|RTG1|RTS1|UME1	FALSE	GO:0015988	energy coupled proton transmembrane transport, against electrochemical gradient	FALSE	0	0	VMA11|VMA5|VMA9|VMA1|VMA3	FALSE
trichostatin A	GO:0006325	chromatin organization	21416059	https://www.ncbi.nlm.nih.gov/pubmed/21416059	GO:0006888	ER to Golgi vesicle-mediated transport	FALSE	0.00264039	0.579046	0.693982	SWC5|SWR1|ARP6	FALSE	GO:0006888	ER to Golgi vesicle-mediated transport	FALSE	0	0	TRS33|GRH1|BET2|ERV14|YPT1|RUD3|SEC27|BET5|RET2|COG2|YIP1|BET3|SED5|SEC22|MRS6|SEC28|USO1|BET1|SEC24|SLY1|COG3|SEC23|TRS85|COP1|TRS23|BST1	FALSE
Tunicamycin	GO:0070085	glycosylation	444447	https://www.ncbi.nlm.nih.gov/pubmed/444447	GO:0007034	vacuolar transport	FALSE	5.79068e-07	0.000338755	0.008418	ARL1|TRS85|IRS4|VPS13|VPS38|YPT7|COG8|VPS21	FALSE	GO:0070085	glycosylation	TRUE	0	0	ALG5|ALG13|PMT2|ALG9|NUS1|OST2|WBP1|OST1|OST3|SEC59|PMT4|ERD1|CAX4|GDA1|STT3|ALG2|PMI40|YUR1|ANP1|MNN11|ROT1|VAN1|ALG1|YND1|KRE5|CWH41|PMT5	TRUE
Tyrocidine B	GO:0071554	cell wall organization or biogenesis	17728134	https://www.ncbi.nlm.nih.gov/pubmed/17728134	GO:0009272	fungal-type cell wall biogenesis	TRUE	1.72592e-05	0.0100966	0.192241	FLC2|ROT2|CWH41|DFG5	TRUE	GO:0042546	cell wall biogenesis	TRUE	0	0	BIG1|ROT1|SLT2|FLC2|CWH41|SMI1	TRUE
Total passing threshold							11	33	18	9					17	35	28
Total passing match, p-value and FDR thresholds										6							16
