# Supplementary material for: Predicting bioprocess targets of chemical compounds through integration of chemical-genetic and genetic interactions
Source: PLoS Comput Biol. 2018 Oct 30;14(10):e1006532. doi: 10.1371/journal.pcbi.1006532 (PMC6226211; doi:10.1371/journal.pcbi.1006532)
Supplement: S3 Table — Mode-of-action predictions were highlighted for six compounds in the PCBA study [12], all of which were also included in this study. For the CG-TARGET-based predictions, only the top protein complex prediction for each compound was retained. For the PCBA-based predictions here, the highlighted modes of action were based on 1) protein complexes with predicted altered activity in the presence of compound and 2) gene ontology enrichments performed directly on the strains (filtered by their contributions to the inference of protein complex activity). (XLSX) [file pcbi.1006532.s007.xlsx]

## Sheet: Legend
Table S3. Comparison of CG-TARGET protein complex predictions to Protein Complex-based, Bayesian factor Analysis (PCBA). Mode-of-action predictions were highlighted for six compounds in the PCBA study, all of which were also included in this study. For the CG-TARGET-based predictions, only the top protein complex prediction for each compound was retained. For the PCBA-based predictions here, the …

## Sheet: Table_S3
	CG-TARGET		Han_Kim_2008
Compound	Top complex prediction	Top complex FDR	Highlighted mode of action	Notes
Benomyl	prefoldin complex	< 1%	gim complex	gim complex annotations have been expanded/updated as prefoldin complex
MMS	smc5p-smc6p complex	< 1%	DNA damage (inferred from strains that contributed to identification of sensitive protein complexes)	Smc5/6 complex plays a major role in DNA repair
Nocodazole	prefoldin complex	< 1%	gim complex	gim complex annotations have been expanded/updated as prefoldin complex
Rapamycin	H+-transporting ATPase, Golgi	< 1%	TOR (inferred because TOR1 was one of three sensitive strains that contributed to the identification of sensitive complex 321, composed of Erg1 and Sec2; no other TOR-related strains or complex components were identified)	CG-TARGET predictions for caffeine, which also targets TORC1, perform much better (top protein complex prediction is TORC1). Rapamycin chemical-genetic interaction profiles may be harder to interpret in general.
Camptothecin	pre-initiation complex	0.110516	protein neddylation and DNA damage (inferred from GO enrichment on strains that contributed to identification of sensitive complexes)
Cisplatin	smc5p-smc6p complex	0.393545	DNA damage (inferred from strains that contributed to identification of sensitive protein complexes)	Smc5/6 complex plays a major role in DNA repair
